# Supplementary material for: A Shared Population of Epidemic Methicillin-Resistant Staphylococcus aureus 15 Circulates in Humans and Companion Animals
Source: mBio. 2014 May 13;5(3):e00985-13. doi: 10.1128/mBio.00985-13 (PMC4030480; doi:10.1128/mBio.00985-13)
Supplement: Table S1 — Isolates and associated metadata. [file mbo002141819st1.xlsx]

## Sheet: Table_S1
Table 1: Isolates and associated metadata.
No.	Isolate name	Study	ERA accession	Source	Country	Location	Source / Infection type (companion animals)	Original Date	Tree label	entC	Sa3	ermC	arsC/cadA
1	03_2372_Z	Holden et al, 2012		Human	GBR	Glasgow		2003|02|22	GBR_Glasgow_2003	entC	Sa3	ermC	arsC/cadA
2	05_1321_H	Holden et al, 2012		Human	GBR	Glasgow		2005|01|06	GBR_Glasgow_2005	entC	Sa3	ermC	arsC/cadA
3	07_1361_K	Holden et al, 2012		Human	GBR	Dundee		2006|12|08	GBR_Dundee_2006	entC	Sa3	-	-
4	07_2789_T	Holden et al, 2012		Human	GBR	Glasgow		2007|03|04	GBR_Glasgow_2007	entC	Sa3	ermC	-
5	07_3904_H	Holden et al, 2012		Human	GBR	Edinburgh		2007|04|19	GBR_Edinburgh_2007	-	Sa3	ermC	arsC/cadA
6	07_4584_S	Holden et al, 2012		Human	GBR	Kilmarnock		2007|05|18	GBR_Kilmarnock_2007	-	Sa3	ermC	-
7	07_4871_Z	Holden et al, 2012		Human	GBR	Stirling		2007|06|07	GBR_Stirling_2007	-	Sa3	-	arsC/cadA
8	07_7290_F	Holden et al, 2012		Human	GBR	Western Isles		2007|08|29	GBR_Western_Isles_2007	entC	Sa3	ermC	arsC/cadA
9	07_7848_Y	Holden et al, 2012		Human	GBR	Glasgow		2007|09|17	GBR_Glasgow_2007a	entC	Sa3	ermC	arsC/cadA
10	07_8254_N	Holden et al, 2012		Human	GBR	Inverness		2007|10|28	GBR_Inverness_2007	entC	Sa3	ermC	-
11	07_8522_H	Holden et al, 2012		Human	GBR	Melrose		2007|11|10	GBR_Melrose_2007	entC	Sa3	ermC	arsC/cadA
12	07_8898_Y	Holden et al, 2012		Human	GBR	Aberdeen		2007|11|22	GBR_Aberdeen_2007h	entC	Sa3	-	arsC/cadA
13	08_3163_B	Holden et al, 2012		Human	GBR	Kilmanock		2008|03|24	GBR_Kilmanock_2008	entC	Sa3	ermC	arsC/cadA
14	4351_1_1	Holden et al, 2012		Human	GBR	London		1998	GBR_London_1998	-	Sa3	-	arsC/cadA
15	4351_1_10	Holden et al, 2012		Human	GBR	London		1998	GBR_London_1998a	-	-	ermC	arsC/cadA
16	4351_1_11	Holden et al, 2012		Human	SGP	Singapore		2007|09|08	SGP_Singapore_2007b	entC	Sa3	-	arsC/cadA
17	4351_1_2	Holden et al, 2012		Human	SGP	Singapore		2007|08|10	SGP_Singapore_2007a	-	Sa3	ermC	arsC/cadA
18	4351_1_3	Holden et al, 2012		Human	SGP	Singapore		2007|10|09	SGP_Singapore_2007c	entC	Sa3	-	-
19	4351_1_4	Holden et al, 2012		Human	SGP	Singapore		2007|10|17	SGP_Singapore_2007d	-	Sa3	ermC	arsC/cadA
20	4351_1_5	Holden et al, 2012		Human	SGP	Singapore		2007|10|22	SGP_Singapore_2007e	entC	Sa3	-	arsC/cadA
21	4351_1_7	Holden et al, 2012		Human	DEU	Germany		1996|10	DEU_Germany_1996	entC	-	-	-
22	4351_1_8	Holden et al, 2012		Human	GBR	London		1998	GBR_London_1998b	entC	Sa3	-	-
23	4351_1_9	Holden et al, 2012		Human	SGP	Singapore		2007|04|19	SGP_Singapore_2007	entC	Sa3	-	arsC/cadA
24	4351_2_1	Holden et al, 2012		Human	SGP	Singapore		2004|01|21	SGP_Singapore_2004	entC	Sa3	ermC	arsC/cadA
25	4351_2_3	Holden et al, 2012		Human	GBR	Bristol		1996	GBR_Bristol_1996	entC	Sa3	ermC	arsC/cadA
26	4351_2_4	Holden et al, 2012		Human	NZL	Auckland		1996	NZL_Auckland_1996	entC	Sa3	ermC	arsC/cadA
27	4351_2_5	Holden et al, 2012		Human	NZL	Auckland		1996	NZL_Auckland_1996a	entC	Sa3	ermC	arsC/cadA
28	4351_2_6	Holden et al, 2012		Human	NZL	Auckland		1996	NZL_Auckland_1996b	entC	Sa3	ermC	arsC/cadA
29	4351_2_7	Holden et al, 2012		Human	NZL	Auckland		1996	NZL_Auckland_1996c	entC	Sa3	ermC	arsC/cadA
30	4351_2_9	Holden et al, 2012		Human	DEU	Cottbus		2007|09|11	DEU_Cottbus_2007	entC	Sa3	ermC	-
31	4351_3_1	Holden et al, 2012		Human	DEU	Cottbus		2007|09|18	DEU_Cottbus_2007a	entC	Sa3	-	arsC/cadA
32	4351_3_10	Holden et al, 2012		Human	DEU	Cottbus		2008|04|11	DEU_Cottbus_2008b	entC	Sa3	-	arsC/cadA
33	4351_3_2	Holden et al, 2012		Human	DEU	Bad Mergentheim		2008|06|19	DEU_Bad_Mergentheim_2008	-	Sa3	-	-
34	4351_3_3	Holden et al, 2012		Human	DEU	Cottbus		2008|06|10	DEU_Cottbus_2008f	-	Sa3	ermC	arsC/cadA
35	4351_3_4	Holden et al, 2012		Human	DEU	Cottbus		2008|06|04	DEU_Cottbus_2008e	-	Sa3	ermC	arsC/cadA
36	4351_3_5	Holden et al, 2012		Human	DEU	Cottbus		2008|05|17	DEU_Cottbus_2008d	entC	Sa3	-	arsC/cadA
37	4351_3_6	Holden et al, 2012		Human	DEU	Cottbus		2008|03|18	DEU_Cottbus_2008a	entC	Sa3	-	arsC/cadA
38	4351_3_7	Holden et al, 2012		Human	DEU	Cottbus		2008|04|28	DEU_Cottbus_2008c	entC	Sa3	-	arsC/cadA
39	4351_3_8	Holden et al, 2012		Human	DEU	Cottbus		2008|02|07	DEU_Cottbus_2008	-	Sa3	ermC	arsC/cadA
40	4351_5_1	Holden et al, 2012		Human	PRT	Porto		1997|01	PRT_Porto_1997	entC	Sa3	ermC	arsC/cadA
41	4351_5_11	Holden et al, 2012		Human	PRT	Braga		2006|06	PRT_Braga_2006	entC	Sa3	ermC	-
42	4351_5_2	Holden et al, 2012		Human	PRT	Braga		2006|06	PRT_Braga_2006a	entC	Sa3	ermC	arsC/cadA
43	4351_5_3	Holden et al, 2012		Human	PRT	Braga		2006|11	PRT_Braga_2006b	entC	Sa3	ermC	-
44	4351_5_4	Holden et al, 2012		Human	PRT	Coimbra		2006|06	PRT_Coimbra_2006	entC	Sa3	ermC	-
45	4351_5_5	Holden et al, 2012		Human	PRT	Coimbra		2006|06	PRT_Coimbra_2006a	entC	Sa3	ermC	arsC/cadA
46	4351_5_7	Holden et al, 2012		Human	PRT	Lisbon		2006|09	PRT_Lisbon_2006a	-	Sa3	ermC	-
47	4351_5_8	Holden et al, 2012		Human	HUN	Csongrad		2003	HUN_Csongrad_2003	-	-	-	-
48	4351_5_9	Holden et al, 2012		Human	PRT	Matosinhos		2006|07	PRT_Matosinhos_2006	entC	-	ermC	arsC/cadA
49	4351_6_1	Holden et al, 2012		Human	PRT	Lisbon		2008|08	PRT_Lisbon_2006	entC	Sa3	ermC	arsC/cadA
50	4351_6_11	Holden et al, 2012		Human	DNK	Frederecia		2005|04|16	DNK_Frederecia_2005	entC	Sa3	-	arsC/cadA
51	4351_6_3	Holden et al, 2012		Human	DNK	Kalundborg		2006|01|12	DNK_Kalundborg_2006	entC	Sa3	ermC	arsC/cadA
52	4351_6_7	Holden et al, 2012		Human	DEU	Bad Wildungen		2008|02|28	DEU_Bad_Wildungen_2008	entC	Sa3	ermC	-
53	4351_6_8	Holden et al, 2012		Human	DEU	Oldenburg		2008|03|27	DEU_Oldenburg_2008	-	Sa3	ermC	arsC/cadA
54	4351_6_9	Holden et al, 2012		Human	DNK	Kolding		2005|04|08	DNK_Kolding_2005	entC	Sa3	-	arsC/cadA
55	4351_7_1	Holden et al, 2012		Human	DNK	Korsor		2005|02|17	DNK_Korsor__2005	entC	Sa3	ermC	arsC/cadA
56	4351_7_10	Holden et al, 2012		Human	DNK	Vejle		2004|09|01	DNK_Vejle_2004	entC	-	-	arsC/cadA
57	4351_7_2	Holden et al, 2012		Human	CZE	Brno		2006|11|12	CZE_Brno_2006	-	Sa3	ermC	arsC/cadA
58	4351_7_3	Holden et al, 2012		Human	CZE	Novy Jicin		2006|12|14	CZE_Novy_Jicin_2006	-	Sa3	ermC	arsC/cadA
59	4351_7_4	Holden et al, 2012		Human	CZE	Nachod		2007|01|19	CZE_Nachod_2007	-	Sa3	-	arsC/cadA
60	4351_7_6	Holden et al, 2012		Human	CZE	Brno		2005|09|19	CZE_Brno_2005	-	Sa3	ermC	arsC/cadA
61	4351_7_7	Holden et al, 2012		Human	CZE	Novy Jicin		2005|10|09	CZE_Novy_Jicin_2005	-	Sa3	-	arsC/cadA
62	4351_8_1	Holden et al, 2012		Human	AUS	Perth		2006|07|10	AUS_Perth_2006a	entC	Sa3	ermC	arsC/cadA
63	4351_8_10	Holden et al, 2012		Human	AUS	Melbourne		2006|07|12	AUS_Melbourne_2006	entC	Sa3	ermC	-
64	4351_8_11	Holden et al, 2012		Human	AUS	Perth		2006|07|05	AUS_Perth_2006	entC	Sa3	-	-
65	4351_8_2	Holden et al, 2012		Human	AUS	Brisbane		2006|07|21	AUS_Brisbane_2006	entC	-	ermC	-
66	4351_8_3	Holden et al, 2012		Human	AUS	Brisbane		2006|11|06	AUS_Brisbane_2006a	-	Sa3	-	-
67	4351_8_5	Holden et al, 2012		Human	AUS	Sydney		2006|07|21	AUS_Sydney_2006a	-	Sa3	-	-
68	4351_8_7	Holden et al, 2012		Human	AUS	Sydney		2006|07|20	AUS_Sydney_2006	-	Sa3	-	-
69	4351_8_8	Holden et al, 2012		Human	AUS	Melbourne		2006|09|02	AUS_Melbourne_2006a	entC	Sa3	ermC	-
70	4351_8_9	Holden et al, 2012		Human	AUS	Perth		2006|07|27	AUS_Perth_2006b	entC	Sa3	ermC	-
71	4395_5_1	Holden et al, 2012		Human	AUS	Sydney		2006|09|08	AUS_Sydney_2006b	-	Sa3	ermC	-
72	4395_5_11	Holden et al, 2012		Human	DEU	Gottingen		2007|05|23	DEU_Gottingen_2007	-	Sa3	ermC	arsC/cadA
73	4395_5_2	Holden et al, 2012		Human	NGA	Ibadan		2002	NGA_Ibadan_2002	entC	-	ermC	arsC/cadA
74	4395_5_4	Holden et al, 2012		Human	DEU	Heiligenstadt		2007|07|11	DEU_Heiligenstadt_2007	entC	Sa3	ermC	arsC/cadA
75	4395_5_7	Holden et al, 2012		Human	DEU	Berlin		2007|08|18	DEU_Berlin__2007	entC	Sa3	ermC	-
76	4395_5_8	Holden et al, 2012		Human	DEU	Gottingen		2007|09|22	DEU_Gottingen_2007a	entC	Sa3	ermC	arsC/cadA
77	4395_6_1	Holden et al, 2012		Human	DEU	Lubeck		2007|04|16	DEU_Lubeck_2007a	entC	Sa3	ermC	-
78	4395_6_10	Holden et al, 2012		Human	DEU	Bad Malente		2007|02|19	DEU_Bad_Malente_2007	entC	Sa3	ermC	arsC/cadA
79	4395_6_11	Holden et al, 2012		Human	DEU	Zittau		2006|12|18	DEU_Zittau_2006d	-	Sa3	ermC	arsC/cadA
80	4395_6_2	Holden et al, 2012		Human	DEU	Zittau		2006|12|18	DEU_Zittau_2006e	-	Sa3	ermC	arsC/cadA
81	4395_6_3	Holden et al, 2012		Human	DEU	Zittau		2006|12|18	DEU_Zittau_2006f	-	Sa3	ermC	arsC/cadA
82	4395_6_4	Holden et al, 2012		Human	DEU	Zittau		2006|12|11	DEU_Zittau_2006	-	Sa3	ermC	arsC/cadA
83	4395_6_5	Holden et al, 2012		Human	DEU	Zittau		2006|12|16	DEU_Zittau_2006c	-	Sa3	ermC	arsC/cadA
84	4395_6_6	Holden et al, 2012		Human	DEU	Zittau		2006|12|14	DEU_Zittau_2006b	-	Sa3	ermC	arsC/cadA
85	4395_6_7	Holden et al, 2012		Human	DEU	Zittau		2006|12|12	DEU_Zittau_2006a	-	Sa3	ermC	arsC/cadA
86	4395_6_8	Holden et al, 2012		Human	DEU	Lubeck		2007|01|16	DEU_Lubeck_2007	entC	Sa3	ermC	arsC/cadA
87	4395_6_9	Holden et al, 2012		Human	DEU	Eutin		2006|10|30	DEU_Eutin_2006a	entC	Sa3	ermC	-
88	4395_7_1	Holden et al, 2012		Human	DEU	Eutin		2006|10|19	DEU_Eutin_2006	entC	Sa3	ermC	-
89	4395_7_11	Holden et al, 2012		Human	DEU	Wangen		2006|10|18	DEU_Wangen_2006	entC	Sa3	ermC	arsC/cadA
90	4395_7_3	Holden et al, 2012		Human	DEU	Gottingen		2006|06|21	DEU_Gottingen_2006	-	Sa3	-	arsC/cadA
91	4395_7_4	Holden et al, 2012		Human	DEU	Bad Wildungen		2006|07|20	DEU_Bad_Wildungen_2006	entC	-	ermC	arsC/cadA
92	4395_7_5	Holden et al, 2012		Human	DEU	Geesthacht		2006|07|20	DEU_Geesthacht_2006	entC	Sa3	ermC	arsC/cadA
93	4395_7_6	Holden et al, 2012		Human	DEU	Leipzig		2006|07|22	DEU_Leipzig_2006	entC	Sa3	ermC	arsC/cadA
94	4395_7_8	Holden et al, 2012		Human	DEU	Eutin		2006|09|05	DEU_Eutin_2006b	-	Sa3	ermC	arsC/cadA
95	4395_8_1	Holden et al, 2012		Human	DEU	Munchen		2004|06|28	DEU_Munchen_2004	-	Sa3	ermC	arsC/cadA
96	4395_8_11	Holden et al, 2012		Human	DEU	Wernigerode		2004|10|19	DEU_Wernigerode_2004	-	Sa3	ermC	arsC/cadA
97	4395_8_2	Holden et al, 2012		Human	DEU	Gottingen		2003|02|10	DEU_Gottingen_2003	entC	-	ermC	-
98	4395_8_3	Holden et al, 2012		Human	DEU	Gottingen		2003|07|10	DEU_Gottingen_2003a	entC	Sa3	ermC	arsC/cadA
99	4395_8_8	Holden et al, 2012		Human	DEU	Wernigerode		2003|02|11	DEU_Wernigerode_2003	entC	Sa3	ermC	-
100	6401_6_1	Holden et al, 2012		Human	GBR	Aberdeen		2007|07|04	GBR_Aberdeen_2007b	entC	Sa3	-	-
101	6401_6_10	Holden et al, 2012		Human	GBR	London		2007|07|23	GBR_London_2007d	entC	Sa3	ermC	-
102	6401_6_11	Holden et al, 2012		Human	GBR	London		2007|09|28	GBR_London_2007l	entC	Sa3	-	-
103	6401_6_12	Holden et al, 2012		Human	GBR	London		2007|09|13	GBR_London_2007h	entC	Sa3	-	-
104	6401_6_13	Holden et al, 2012		Human	GBR	London		2007|04|07	GBR_London_2007a	entC	Sa3	ermC	-
105	6401_6_14	Holden et al, 2012		Human	GBR	London		2007|09|19	GBR_London_2007i	-	Sa3	ermC	arsC/cadA
106	6401_6_15	Holden et al, 2012		Human	GBR	London		2007|04|01	GBR_London_2007	entC	Sa3	-	arsC/cadA
107	6401_6_16	Holden et al, 2012		Human	GBR	London		2007|05|23	GBR_London_2007b	-	Sa3	ermC	arsC/cadA
108	6401_6_17	Holden et al, 2012		Human	GBR	London		2007|09|03	GBR_London_2007g	-	Sa3	ermC	arsC/cadA
109	6401_6_18	Holden et al, 2012		Human	GBR	London		2007|07|11	GBR_London_2007c	entC	Sa3	ermC	arsC/cadA
110	6401_6_19	Holden et al, 2012		Human	GBR	London		2007|10|03	GBR_London_2007m	-	Sa3	ermC	-
111	6401_6_2	Holden et al, 2012		Human	GBR	Aberdeen		2007|05|01	GBR_Aberdeen_2007	entC	-	ermC	arsC/cadA
112	6401_6_20	Holden et al, 2012		Human	GBR	London		2008|08|20	GBR_London_2008c	entC	Sa3	-	arsC/cadA
113	6401_6_21	Holden et al, 2012		Human	GBR	London		2002|03|28	GBR_London_2002	entC	Sa3	ermC	arsC/cadA
114	6401_6_22	Holden et al, 2012		Human	GBR	London		2002|07|13	GBR_London_2002a	entC	Sa3	ermC	-
115	6401_6_3	Holden et al, 2012		Human	GBR	London		2008|01|29	GBR_London_2008b	-	Sa3	-	-
116	6401_6_4	Holden et al, 2012		Human	GBR	London		2008|01|20	GBR_London_2008a	entC	Sa3	ermC	-
117	6401_6_5	Holden et al, 2012		Human	GBR	London		2008|01|16	GBR_London_2008	-	Sa3	ermC	-
118	6401_6_6	Holden et al, 2012		Human	GBR	London		2007|09|02	GBR_London_2007f	entC	Sa3	ermC	-
119	6401_6_7	Holden et al, 2012		Human	GBR	London		2007|08|13	GBR_London_2007e	-	Sa3	-	-
120	6401_6_8	Holden et al, 2012		Human	GBR	London		2007|09|27	GBR_London_2007k	-	Sa3	-	arsC/cadA
121	6401_6_9	Holden et al, 2012		Human	GBR	London		2007|09|21	GBR_London_2007j	-	-	ermC	-
122	6401_7_1	Holden et al, 2012		Human	GBR	London		1993	GBR_London_1993	entC	-	ermC	arsC/cadA
123	6401_7_10	Holden et al, 2012		Human	GBR	London		1991	GBR_London_1991	entC	Sa3	ermC	-
124	6401_7_11	Holden et al, 2012		Human	GBR	London		1991	GBR_London_1991a	entC	Sa3	ermC	-
125	6401_7_12	Holden et al, 2012		Human	GBR	London		1991	GBR_London_1991b	entC	Sa3	-	-
126	6401_7_13	Holden et al, 2012		Human	GBR	London		1991	GBR_London_1991c	entC	Sa3	ermC	-
127	6401_7_14	Holden et al, 2012		Human	GBR	London		1990	GBR_London_1990	entC	Sa3	-	-
128	6401_7_15	Holden et al, 2012		Human	GBR	Bristol		2005|08	GBR_Bristol_2005	-	Sa3	-	-
129	6401_7_16	Holden et al, 2012		Human	GBR	Bristol		2005|09	GBR_Bristol_2005a	entC	-	-	-
130	6401_7_17	Holden et al, 2012		Human	GBR	Yorkshire		2007|06	GBR_Yorkshire_2007	entC	Sa3	-	-
131	6401_7_18	Holden et al, 2012		Human	GBR	Manchester		2007|06	GBR_Manchester_2007	entC	Sa3	-	arsC/cadA
132	6401_7_19	Holden et al, 2012		Human	GBR	Manchester		2007|06	GBR_Manchester_2007a	-	-	-	-
133	6401_7_2	Holden et al, 2012		Human	GBR	England		1993	GBR_England_1993	entC	Sa3	ermC	-
134	6401_7_20	Holden et al, 2012		Human	GBR	Buckinghamshire		2007|07	GBR_Buckinghamshire_2007	-	Sa3	ermC	-
135	6401_7_21	Holden et al, 2012		Human	GBR	Lincolnshire		2007|09	GBR_Lincolnshire_2007	entC	Sa3	-	arsC/cadA
136	6401_7_3	Holden et al, 2012		Human	GBR	England		1991	GBR_England_1991	entC	Sa3	ermC	-
137	6401_7_4	Holden et al, 2012		Human	GBR	England		1991	GBR_England_1991a	entC	Sa3	ermC	-
138	6401_7_5	Holden et al, 2012		Human	GBR	England		1991	GBR_England_1991b	entC	Sa3	-	-
139	6401_7_6	Holden et al, 2012		Human	GBR	England		1991	GBR_England_1991c	entC	Sa3	ermC	-
140	6401_7_7	Holden et al, 2012		Human	GBR	England		1990	GBR_England_1990	entC	Sa3	-	-
141	6401_7_8	Holden et al, 2012		Human	GBR	England		1991	GBR_England_1991d	entC	Sa3	-	-
142	6401_7_9	Holden et al, 2012		Human	GBR	England		1991	GBR_England_1991e	entC	Sa3	-	-
143	6437_8_1	Holden et al, 2012		Human	GBR	Scotland		2005|06	GBR_Scotland_2005a	entC	Sa3	-	-
144	6437_8_10	Holden et al, 2012		Human	GBR	Oxford		1998	GBR_Oxford_1998	entC	Sa3	-	arsC/cadA
145	6437_8_11	Holden et al, 2012		Human	GBR	Oxford		1997	GBR_Oxford_1997	entC	Sa3	-	arsC/cadA
146	6437_8_14	Holden et al, 2012		Human	SWE	Sweden		1997	SWE_Sweden_1997	entC	Sa3	ermC	-
147	6437_8_15	Holden et al, 2012		Human	GBR	Aberdeen		2007|05|01	GBR_Aberdeen_2007a	entC	Sa3	ermC	arsC/cadA
148	6437_8_16	Holden et al, 2012		Human	GBR	Aberdeen		2007|09|04	GBR_Aberdeen_2007d	entC	Sa3	-	arsC/cadA
149	6437_8_17	Holden et al, 2012		Human	GBR	Aberdeen		2007|09|04	GBR_Aberdeen_2007e	entC	Sa3	-	arsC/cadA
150	6437_8_18	Holden et al, 2012		Human	GBR	Aberdeen		2007|08|03	GBR_Aberdeen_2007c	entC	Sa3	-	arsC/cadA
151	6437_8_19	Holden et al, 2012		Human	GBR	Aberdeen		2007|09|04	GBR_Aberdeen_2007f	entC	Sa3	-	-
152	6437_8_2	Holden et al, 2012		Human	GBR	Scotland		2005|05	GBR_Scotland_2005	-	Sa3	-	arsC/cadA
153	6437_8_20	Holden et al, 2012		Human	GBR	Aberdeen		2007|10|01	GBR_Aberdeen_2007g	entC	Sa3	ermC	-
154	6437_8_21	Holden et al, 2012		Human	GBR	Aberdeen		2005|11|05	GBR_Aberdeen_2005	entC	Sa3	ermC	arsC/cadA
155	6437_8_22	Holden et al, 2012		Human	GBR	Aberdeen		2006|09|06	GBR_Aberdeen_2006	entC	Sa3	-	arsC/cadA
156	6437_8_5	Holden et al, 2012		Human	GBR	Scotland		2006|05	GBR_Scotland_2006	entC	Sa3	-	-
157	6437_8_6	Holden et al, 2012		Human	GBR	Scotland		1998|09|10	GBR_Scotland_1998	entC	Sa3	ermC	-
158	6437_8_7	Holden et al, 2012		Human	AUS	Australia		199	AUS_Australia_1999	-	Sa3	-	arsC/cadA
159	6437_8_8	Holden et al, 2012		Human	IRL	Ireland		1993	IRL_Ireland_1993	entC	Sa3	-	arsC/cadA
160	6437_8_9	Holden et al, 2012		Human	GBR	Brighton		2002	GBR_Brighton_2002	entC	Sa3	ermC	-
161	7068_5#17	This work	ERR084604	Human	GBR	Lothian		2010|06	GBR_Lothian_2010	-	Sa3	-	-
162	7853_5#17	This work	ERR144765	Dog	GBR	Hertfordshire	blood culture	2004|04|20	GBR_Hertfordshire_2004c	entC	Sa3	-	arsC/cadA
163	7853_5#18	This work	ERR144766	Dog	GBR	Hertfordshire	jugular catheter	2004|09|01	GBR_Hertfordshire_2004g	entC	Sa3	-	arsC/cadA
164	7853_5#20	This work	ERR144768	Dog	GBR	Lanarkshire	skin	2005|11|21	GBR_Lanarkshire_2005	entC	Sa3	-	-
165	7853_5#21	This work	ERR144769	Dog	GBR	Northamptonshire	skin wound	2006|05|25	GBR_Northamptonshire_2006	-	Sa3	-	-
166	7853_5#22	This work	ERR144770	Dog	GBR	London	nasal discharge	2006|04|18	GBR_London__2006	entC	-	ermC	-
167	7853_5#56	This work	ERR144804	Dog	GBR	Hertfordshire	suture	2003|11|03	GBR_Hertfordshire_2003	entC	Sa3	-	-
168	7853_5#57	This work	ERR144805	Dog	GBR	Berkshire	subcutaneous granuloma on ventral abdomen	2006|05|15	GBR_Berkshire_2006	entC	Sa3	-	-
169	7853_5#58	This work	ERR144806	Dog	GBR	Hertfordshire	RF plate wound	2006|06|12	GBR_Hertfordshire_2006d	-	Sa3	-	arsC/cadA
170	7853_5#59	This work	ERR144807	Dog	GBR	Hertfordshire	nasal wash	2006|06|02	GBR_Hertfordshire_2006c	entC	-	ermC	arsC/cadA
171	7853_5#60	This work	ERR144808	Dog	GBR	Suffolk	unknown	2007|02|15	GBR_Suffolk_2007b	-	-	-	arsC/cadA
172	7853_5#63	This work	ERR144811	Dog	GBR	Hertfordshire	open wound	2004|02|26	GBR_Hertfordshire_2004a	entC	Sa3	-	arsC/cadA
173	7853_5#64	This work	ERR144812	Dog	GBR	Hertfordshire	wash (poss. CSF)	2004|08|16	GBR_Hertfordshire_2004f	entC	Sa3	-	arsC/cadA
174	7853_5#66	This work	ERR144814	Dog	GBR	Hertfordshire	R stifle (R back leg knee)	2004|11|02	GBR_Hertfordshire_2004j	entC	Sa3	ermC	-
175	7853_5#67	This work	ERR144815	Dog	GBR	Surrey	skin graft wound	2005|02|15	GBR_Surrey_2005	entC	Sa3	-	-
176	7853_5#68	This work	ERR144816	Dog	GBR	Surrey	wound	2005|04|12	GBR_Surrey_2005a	entC	Sa3	-	-
177	7853_5#69	This work	ERR144817	Dog	GBR	Hertfordshire	urine	2004	GBR_Hertfordshire_2004d	entC	Sa3	ermC	-
178	7853_5#70	This work	ERR144818	Dog	GBR	Hertfordshire	wound swab	2006|06|16	GBR_Hertfordshire_2006e	entC	Sa3	-	-
179	7853_5#71	This work	ERR144819	Dog	GBR	Hertfordshire	dorsal metatarsus	2004|01|24	GBR_Hertfordshire_2004	entC	-	ermC	arsC/cadA
180	7853_5#72	This work	ERR144820	Dog	GBR	Hertfordshire	nasal swab	2006|07|24	GBR_Hertfordshire_2006f	entC	Sa3	-	-
181	7853_5#73	This work	ERR144821	Dog	GBR	Hertfordshire	pin tract	2004|10|26	GBR_Hertfordshire_2004i	entC	-	-	arsC/cadA
182	7853_5#74	This work	ERR144822	Dog	GBR	Hertfordshire	surgical wound	2004|10|04	GBR_Hertfordshire_2004h	entC	Sa3	ermC	-
183	7853_5#77	This work	ERR144825	Dog	GBR	Hertfordshire	abdomen	2003|12|03	GBR_Hertfordshire_2003a	entC	-	-	arsC/cadA
184	7853_5#79	This work	ERR144827	Dog	GBR	Surrey	fluid left elbow	2003|07|23	GBR_Surrey_2003	-	Sa3	-	-
185	7853_5#80	This work	ERR144828	Dog	GBR	Hertfordshire	L precrural wound	2004|12|06	GBR_Hertfordshire_2004k	entC	Sa3	-	arsC/cadA
186	7853_5#81	This work	ERR144829	Dog	GBR	Hertfordshire	csf	2006|03|30	GBR_Hertfordshire_2006a	entC	Sa3	-	-
187	7853_5#82	This work	ERR144830	Cat	GBR	Berkshire	groin wound	2006|07|24	GBR_Berkshire_2006d	-	Sa3	ermC	-
188	7853_5#84	This work	ERR144832	Dog	GBR	Hertfordshire	unknown	2004	GBR_Hertfordshire_2004e	entC	-	ermC	arsC/cadA
189	7853_5#85	This work	ERR144833	Dog	GBR	Hertfordshire	mitral valve	2005|03|24	GBR_Hertfordshire_2005	-	-	-	arsC/cadA
190	7853_5#87	This work	ERR144835	Dog	GBR	Surrey	wound swab	2005|12|28	GBR_Surrey_2005b	entC	Sa3	ermC	-
191	7853_5#88	This work	ERR144836	Dog	GBR	Suffolk	unknown	2007|02|08	GBR_Suffolk_2007a	-	Sa3	ermC	arsC/cadA
192	7853_5#89	This work	ERR144837	Dog	GBR	Suffolk	skin tissue	2005|06|15	GBR_Suffolk_2005	entC	Sa3	ermC	arsC/cadA
193	7853_5#90	This work	ERR144838	Dog	GBR	Hertfordshire	urine	2004|03|03	GBR_Hertfordshire_2004b	entC	Sa3	-	arsC/cadA
194	7853_5#92	This work	ERR144840	Cat	GBR	Essex	skin wound	2006|06|09	GBR_Essex_2006	-	Sa3	ermC	-
195	7853_5#93	This work	ERR144841	Dog	GBR	Wiltshire	skin infection	2006|01|10	GBR_Wiltshire_2006	entC	Sa3	-	-
196	7853_5#95	This work	ERR144843	Dog	GBR	Buckinghamshire	skin wound	2006|04|25	GBR_Buckinghamshire_2006	entC	Sa3	-	-
197	7893_8#1	This work	ERR163353	Human	GBR	Somerset		2011|11|24	GBR_Somerset_2011	-	-	-	-
198	7893_8#2	This work	ERR156333	Human	GBR	Cornwall		2011|11|24	GBR_Cornwall_2011	entC	-	ermC	arsC/cadA
199	7893_8#7	This work	ERR156337	Human	GBR	Denbigshire		2011|11|25	GBR_Denbigshire_2011	-	Sa3	-	-
200	8205_1#88	This work	ERR175935	Human	GBR	Devon		2011|11|25	GBR_Devon_2011	entC	Sa3	ermC	-
201	8987_2#12	This work	ERR234807	Human	GBR	Taunton		2011|11|11	GBR_Taunton_2011	entC	Sa3	ermC	arsC/cadA
202	8987_2#14	This work	ERR234809	Human	GBR	Chester		2012|08|23	GBR_Chester_2012a	-	Sa3	-	-
203	8987_2#20	This work	ERR234815	Human	GBR	Taunton		2012|12|04	GBR_Taunton_2012a	-	Sa3	ermC	arsC/cadA
204	8987_2#28	This work	ERR234823	Human	GBR	Taunton		2011|11|11	GBR_Taunton_2011a	-	Sa3	ermC	arsC/cadA
205	8987_2#37	This work	ERR234832	Human	GBR	Preston		2012	GBR_Preston_2012	-	Sa3	ermC	arsC/cadA
206	8987_2#45	This work	ERR234840	Human	GBR	Preston		2012	GBR_Preston_2012a	-	Sa3	-	-
207	8987_2#50	This work	ERR234845	Human	GBR	Truro		2012|02|28	GBR_Truro_2012	-	Sa3	-	-
208	8987_2#52	This work	ERR234847	Human	GBR	Taunton		2012|01|25	GBR_Taunton_2012	entC	Sa3	ermC	-
209	8987_2#58	This work	ERR234853	Human	GBR	Truro		2012|03|09	GBR_Truro_2012a	-	Sa3	-	-
210	8987_2#6	This work	ERR234801	Human	GBR	Chester		2012|08|24	GBR_Chester_2012b	-	Sa3	ermC	arsC/cadA
211	8987_2#66	This work	ERR234861	Human	GBR	Truro		2012|06|04	GBR_Truro_2012b	-	Sa3	ermC	arsC/cadA
212	8987_2#67	This work	ERR234862	Human	GBR	Truro		2012|06|22	GBR_Truro_2012c	-	-	-	arsC/cadA
213	8987_2#74	This work	ERR234869	Human	GBR	Truro		2012|07|11	GBR_Truro_2012d	entC	Sa3	ermC	-
214	8987_2#76	This work	ERR234871	Human	GBR	Nottingham		2012|02|14	GBR_Nottingham_2012	entC	Sa3	-	-
215	8987_2#85	This work	ERR234880	Human	GBR	Chester		2012|01|12	GBR_Chester_2012	entC	Sa3	ermC	-
216	8987_2#90	This work	ERR234885	Human	GBR	Truro		2012|07|11	GBR_Truro_2012e	-	Sa3	-	arsC/cadA
217	8987_2#92	This work	ERR234887	Human	GBR	Nottingham		2012|03|29	GBR_Nottingham_2012a	-	Sa3	ermC	-
218	9061_8#76	This work	ERR237619	Dog	GBR	Suffolk	unknown	2007|02|01	GBR_Suffolk_2007	-	-	-	arsC/cadA
219	9061_8#78	This work	ERR237621	Dog	GBR	Leicester	urine	2005|01|06	GBR_Leicester_2005	entC	Sa3	-	-
220	9061_8#81	This work	ERR237624	Dog	GBR	Berkshire	post op wound infection	2006|05|15	GBR_Berkshire_2006a	entC	Sa3	-	-
221	9061_8#82	This work	ERR237625	Dog	GBR	Suffolk	unknown	2005|07|01	GBR_Suffolk_2005a	entC	Sa3	ermC	arsC/cadA
222	9061_8#83	This work	ERR237626	Cat	GBR	Berkshire	unknown	07|2006	GBR_Berkshire_2006b	entC	Sa3	ermC	-
223	9061_8#84	This work	ERR237627	Cat	GBR	London	ulcerated maxilla	2005|10|26	GBR_London_2005	entC	-	ermC	-
224	9061_8#88	This work	ERR237631	Dog	GBR	Berkshire	unknown	07|2006	GBR_Berkshire_2006c	-	Sa3	ermC	-
225	9061_8#90	This work	ERR237633	Dog	GBR	Hertfordshire	wound	2005|06|21	GBR_Hertfordshire_2005a	entC	Sa3	ermC	-
226	9061_8#91	This work	ERR237634	Dog	GBR	Hertfordshire	bite wound	2006|02|20	GBR_Hertfordshire_2006	entC	Sa3	-	arsC/cadA
227	9061_8#92	This work	ERR237635	Dog	GBR	Hertfordshire	urine collection bag	2006|05|25	GBR_Hertfordshire_2006b	-	Sa3	-	arsC/cadA
228	9472_2#34	This work	ERR294307	Dog	GBR	Hertfordshire	drain	2003|12|03	GBR_Hertfordshire_2003b	entC	-	-	-
229	98_2921_X	Holden et al, 2012		Human	GBR	Glasgow		1998|05|10	GBR_Glasgow_1998	entC	-	ermC	-
230	HO50960412	Holden et al, 2012		Human	GBR	Ipswich		2005	GBR_Ipswich_2005	-	Sa3	-	arsC/cadA
