# Supplementary material for: A Shared Population of Epidemic Methicillin-Resistant Staphylococcus aureus 15 Circulates in Humans and Companion Animals
Source: mBio. 2014 May 13;5(3):e00985-13. doi: 10.1128/mBio.00985-13 (PMC4030480; doi:10.1128/mBio.00985-13)
Supplement: Table S2 — SNPs removed from alignment. Shown are the locations of regions in the HO 5096 0412 genome sequence encoding mobile genetic elements removed from the core SNPs used to generate the phylogeny [file mbo002141819st2.xlsx]

## Sheet: Table_S2
Table 2: Locations of regions in the HO 5096 0412 genome sequence encoding mobile genetic elements removed from the core SNPs used to generate the phylogeny
Element	Start	Stop
SCCmec type IV	34163	51525
IS element	80765	83026
IS element	137322	138041
IS element	141474	142274
IS element	315945	318143
IS element	818385	820574
IS element	935317	936294
IS element	938088	938798
IS element	977393	979583
IS element	1104852	1107038
IS element	1252874	1254311
IS element	1283817	1286016
IS element	1328804	1330543
ICE6013	1361018	1375548
Prophage Sa2	1520143	1566314
IS element	1567574	1569770
IS element	1852864	1853851
Arsenic resistance operon	1861820	1863920
IS element	1874756	1876610
IS element	1890687	1892984
IS element	1943176	1944547
IS element	1944548	1945123
Tn552	2021753	2029411
Prophage Sa3	2042948	2087965
IS element	2136387	2138610
IS element	2509256	2510560
IS element	2568107	2570285
IS element	2700680	2701410
IS element	2825393	2826315
