# Supplementary material for: A Shared Population of Epidemic Methicillin-Resistant Staphylococcus aureus 15 Circulates in Humans and Companion Animals
Source: mBio. 2014 May 13;5(3):e00985-13. doi: 10.1128/mBio.00985-13 (PMC4030480; doi:10.1128/mBio.00985-13)
Supplement: Table S3 — SNPs showing correlation with host state (companion animals). Shown are the location and prevalence of, as well as further information about, the five SNPs showing a correlation with host state (companion animals). [file mbo002141819st3.xlsx]

## Sheet: Table_S3
Table 3: Location and prevelance of SNPs showing correlation with host state (companion animals).
											GBR_London_2007	GBR_London_2007a	GBR_London_2007m	GBR_Hertfordshire_2003	GBR_London_2007k	GBR_London_2007g	GBR_London_2007b	GBR_Hertfordshire_2004d	GBR_Surrey_2005a	GBR_Surrey_2005	GBR_Hertfordshire_2004j	GBR_Hertfordshire_2004f	GBR_London_2008c	GBR_London_2002	GBR_Hertfordshire_2006e	GBR_Hertfordshire_2004	GBR_Hertfordshire_2006f	GBR_Hertfordshire_2004i	GBR_Hertfordshire_2004h	GBR_Hertfordshire_2003a	GBR_Yorkshire_2007	GBR_Brighton_2002	GBR_London_2005	GBR_London__2006	GBR_Truro_2012d	GBR_Hertfordshire_2003b	GBR_Hertfordshire_2004g	GBR_Hertfordshire_2005a	GBR_Hertfordshire_2004e	GBR_Hertfordshire_2006a	GBR_Hertfordshire_2004k	GBR_Chester_2012b	DEU_Wangen_2006	SWE_Sweden_1997	GBR_Buckinghamshire_2006	GBR_Denbigshire_2011
SNP	Position_in_HO50960412	Locus ID	Gene	Function	Ref_base	SNP_base	Triplet change	AA change	NS / S	Total	6401_6_15	6401_6_13	6401_6_19	7853_5#56	6401_6_8	6401_6_17	6401_6_16	7853_5#69	7853_5#68	7853_5#67	7853_5#66	7853_5#64	6401_6_20	6401_6_21	7853_5#70	7853_5#71	7853_5#72	7853_5#73	7853_5#74	7853_5#77	6401_7_17	6437_8_9	9061_8#84	7853_5#22	8987_2#74	9472_2#34	7853_5#18	9061_8#90	7853_5#84	7853_5#81	7853_5#80	8987_2#6	4395_7_11	6437_8_14	7853_5#95	7893_8#7
1651	657818	SAEMRSA15_05620	tagA	teichoic acid biosynthesis protein	C	T	CAT - TAT	His to Tyr	NS	28	T	T	T	T	T	T	T	T	T	T	T	T	T	T	T	T	T	T	T	T	.	T	T	.	.	T	T	T	T	T	T	.	.	.	.	.
1874	733167	SAEMRSA15_06370		putative 6-pyruvoyl tetrahydropterin synthase	C	T	ACG - ACA	Thy - Thy	S	36	T	T	T	T	T	T	T	T	T	T	T	T	T	T	T	T	T	T	T	T	T	T	T	T	T	T	T	T	T	T	T	T	T	T	T	T
4229	1720499	SAEMRSA15_15660		putative rod shape-determining protein	C	T	GTT - ATT	Val - Ile	NS	36	T	T	T	T	T	T	T	T	T	T	T	T	T	T	T	T	T	T	T	T	T	T	T	T	T	T	T	T	T	T	T	T	T	T	T	T
5237	2189950	SAEMRSA15_20180	atpI	putative ATP synthase protein I	C	T	GTA - ATA	Val - Ile	NS	27	T	T	T	T	T	T	T	T	T	T	T	-	T	T	T	T	T	T	T	T	.	T	T	.	.	T	T	T	T	T	T	.	.	.	.	.
5493	2296512	SAEMRSA15_21070	hysA2	hyaluronate lyase precursor 2	G	A	GGG - GGA	Gly - Gly	S	26	A	A	A	A	A	A	A	A	A	A	A	A	A	A	A	A	A	A	A	A	.	A	.	.	.	A	A	A	A	A	.	.	.	.	.	.
